# Supplementary material for: CDDO-Me Attenuates Clasmatodendrosis in CA1 Astrocyte by Inhibiting HSP25-AKT Mediated DRP1-S637 Phosphorylation in Chronic Epilepsy Rats
Source: Int J Mol Sci. 2022 Apr 20;23(9):4569. doi: 10.3390/ijms23094569 (PMC9105539; doi:10.3390/ijms23094569)
Supplement: Supplementary file 1 [file ijms-23-04569-s001.zip]

Archive with 1 entries (1 files):
- ijms-1671130-supplementary.pdf
